# Supplementary material for: Factors influencing the use of therapeutic footwear in persons with diabetes mellitus and loss of protective sensation: A focus group study
Source: PLoS One. 2023 Jan 12;18(1):e0280264. doi: 10.1371/journal.pone.0280264 (PMC9836263; doi:10.1371/journal.pone.0280264)
Supplement: S1 File — (XLSX) [file pone.0280264.s001.xlsx]

## Sheet: COREQ
No	Item	Guide questions/description	Study	Where
Domain 1: Research team and reflexivity
Personal Characteristics
1	Interviewer/facilitator	Which author/s conducted the interview or focus group?	Focus group was moderated by Leonie Krops. Assisted by Juha M. Hijmans, Athra Malki and Roosmarijn Geerlings	Methods
2	Credentials	What were the researcher’s credentials? E.g. PhD, MD	LK: PhD, experienced in moderating focus groups; JMH: associate professor and experienced qualitative researcher, AM: PhD candidate; RG: MSc-Human Movement Sciences student	Methods
3	Occupation	What was their occupation at the time of the study?	Researchers	Methods
4	Gender	Was the researcher male or female?	Female
5	Experience and training	What experience or training did the researcher have?	LK has exerience in moderating focus groups	Methods
Relationship with participants
6	Relationship established	Was a relationship established prior to study commencement?	Researchers and participants were not acquainted prior to the focus group	Methods
7	Participant knowledge of the interviewer	What did the participants know about the researcher? e.g. personal goals, reasons for doing the research	At the start of the focusgroup, all four researchers were introduced. LK as an experienced moderator, JMH as main researcher and experienced qualitative researcher, AM as PhD student and RG as student Human Movement Sciences	Methods
8	Interviewer characteristics	What characteristics were reported about the interviewer/facilitator? e.g. Bias, assumptions, reasons and interests in the research topic	LK was not biased and was invited as moderator based on experience. JMH is the main researcher on a larger project that also includes the focus group study and who has helped create the final framework, AM is PhD candidate on a larger project that also includes the focus group study and who has created the final framework and RG is a Human Movement Sciences student who helped AM with the organiza…	Methods
Domain 2: Study design
Theoretical framework
9	Methodological orientation and theory	What methodological orientation was stated to underpin the study? e.g. grounded theory, discourse analysis, ethnography, phenomenology, content analysis	Framework approach	Methods
10	Sampling	How were participants selected? e.g. purposive, convenience, consecutive, snowball	Purposive, based on eligibility criteria ( adults who are able to speak Dutch, patients with diabetes mellitus with loss of protective sensation)	Methods
11	Method of approach	How were participants approached? e.g. face-to-face, telephone, mail, email	Potential participants who met the criteria were either contacted by phone, email or both to receive the information letter of this study with a written informed consent that needed to be signed.	Methods
12	Sample size	How many participants were in the study?	8 were present at each focus group discussion	Results
13	Non-participation	How many people refused to participate or dropped out? Reasons?	53 patients wanted to be contacted by AM however, 29 were excluded either due to not meeting the inclusion criteria or a change of mind to participate in the study. Eventually 24 patients participated in this study (each group consisted of 8 patients).	Results
Setting
14	Setting of data collection	Where was the data collected? e.g. home, clinic, workplace	Workplace. Meeting room at the UMCG through Microsoft Teams.	Methods
15	Presence of non-participants	Was anyone else present besides the participants and researchers?	No	Methods
16	Description of sample	What are the important characteristics of the sample? e.g. demographic data, date	see Table 1	Results
Data collection
17	Interview guide	Were questions, prompts, guides provided by the authors? Was it pilot tested?	AM constructed guidelines with questions for the focus group, which were discussed with LK, JMH,RG, Rienk Dekker and Gijsbertus J. Verkerke. The guidelines consisted of a couple of open ended questions based on the topics that were conisdered important in literature.	Methods
18	Repeat interviews	Were repeat interviews carried out? If yes, how many?	Yes, three focus group discussions were held	Methods
19	Audio/visual recording	Did the research use audio or visual recording to collect the data?	Audio- and video-recorded	Methods
20	Field notes	Were field notes made during and/or after the interview or focus group?	During the focus group, the factors that were mentioned were written down in order to be ranked at the end of the discussion	Results
21	Duration	What was the duration of the interviews or focus group?	2 hours	Methods
22	Data saturation	Was data saturation discussed?	The themes and factors from the prefinal framework were discussed (wether the correct factors/subthemes were used and also wheter some factors/subthemes were missing). No additional factors/subthemes were coded at the end of the data-analysis	Methods
23	Transcripts returned	Were transcripts returned to participants for comment and/or correction?	No
Domain 3: Analysis and findings
Data analysis
24	Number of data coders	How many data coders coded the data?	Two: JMH and AM	Methods
25	Description of coding tree	Did authors provide a description of the coding tree?	Yes, described within the data-analysis section where the different steps of the framework approach was discussed. Also the framework is shown as supplementary file	Methods
26	Derivation of themes	Were themes identified in advance or derived from the data?	Some themes were identified in advance and others were identified during the data-analysis	Methods
27	Software	What software, if applicable, was used to manage the data?	Atlas.ti	Methods
28	Participant checking	Did participants provide feedback on the findings?	No
Reporting
29	Quotations presented	Were participant quotations presented to illustrate the themes / findings? Was each quotation identified? e.g. participant number	Quotes are presented and linked to the participants (through participant number)	Results
30	Data and findings consistent	Was there consistency between the data presented and the findings?	Yes. Some factors that were described to be important in literature were also mentioned by the patients that participated in this group. However, in literature no distinction between groups were made, which makes this study new in providing different relevant factors per group.	Discussion
31	Clarity of major themes	Were major themes clearly presented in the findings?	Yes, the factors that belong to the subthemes: use, effectiveness, usability, appearance and prescription process were presented and discussed in this study for the three groups of patients with DM with LOPS	Results & Discussion
32	Clarity of minor themes	Is there a description of diverse cases or discussion of minor themes?	Yes, each factor that was considered to be important during the focus group discussion and the factors that were coded often during the data-analys, were presented and discussed for the three groups of patients with DM with LOPS	Results & Discussion
